# Supplementary material for: Using the taxon-specific genes for the taxonomic classification of bacterial genomes
Source: BMC Genomics. 2015 May 20;16(1):396. doi: 10.1186/s12864-015-1542-0 (PMC4438512; doi:10.1186/s12864-015-1542-0)
Supplement: Additional file 3: — Performance of Microtaxi on the first test set consisting of 56 bacterial genomes. [file 12864_2015_1542_MOESM3_ESM.xlsx]

## Sheet: Sheet1
Taxonomic Rank	Predicted	No prediction	Wrong Prediction	Accuracy (%)
Phylum	56	0	0	100
Class	56	0	0	100
Order	56	0	0	100
Family	56	0	0	100
Genus	54	2	2	96.3
