# Supplementary material for: Using the taxon-specific genes for the taxonomic classification of bacterial genomes
Source: BMC Genomics. 2015 May 20;16(1):396. doi: 10.1186/s12864-015-1542-0 (PMC4438512; doi:10.1186/s12864-015-1542-0)
Supplement: Additional file 4: — Performance of Microtaxi on the second test set consisting of 36 recently published bacterial genomes. p: phylum, c: class, o: order, f: family, g: genus, s: species, CND: Cannot Determine. **The prediction was incorrect in the case of Eubacterium acidaminophilum DSM 3953 from family level. The correct classification is mentioned below: p__Firmicutes; c__Clostridia; o__Clostridiales; f__Ruminococcaceae; g__Eubacterium; For the above genome Microtaxi made the following prediction: p__Firmicutes; c__Clostridia; o__Clostridiales; f__Veillonellaceae; g__Acidaminococcus; Acidaminococcus_intestini_RyC_MR95_uid74445. [file 12864_2015_1542_MOESM4_ESM.xlsx]

## Sheet: Sheet1
Query (Accession No./NC id)	Predicted Taxonomic Classification
Acholeplasma_brassicae_uid222823 (NC_022549)	p__Tenericutes; c__Mollicutes; o__Acholeplasmatales; f__Acholeplasmataceae; g__Acholeplasma; s__Acholeplasma_laidlawii_PG_8A_uid58901
Aeromonas_hydrophila_AL09 (CP007566)	p__Proteobacteria; c__Gammaproteobacteria; o__Aeromonadales; f__Aeromonadaceae; g__Aeromonas; s__Aeromonas_hydrophila_ML09_119_uid205540
Aeromonas_hydrophila_pc104A (CP007576)	p__Proteobacteria; c__Gammaproteobacteria: o__Aeromonadales: f__Aeromonadaceae: g__Aeromonas; s__Aeromonas_hydrophila_ML09_119_uid205540
Azospirillum_brasilense_strain_Az39 (CP007793)	p__Proteobacteria; c__Alphaproteobacteria; o__Rhodospirillales; f__Rhodospirillaceae; g__Azospirillum;Azospirillum_brasilense_Sp245_uid162161
Bacillus_anthracis_strain_HYU01 (CP008846)	p__Firmicutes; c__Bacilli; o__Bacillales; f__Planococcaceae; g__Bacillus;Bacillus_anthracis_CDC_684_uid59303
Bacillus_bombysepticus_str_Wang (CP007512)	p__Firmicutes; c__Bacilli; o__Bacillales; f__Planococcaceae; g__Bacillus; s__Bacillus_thuringiensis_serovar_kurstaki_HD73_uid189188
Bacillus_subtilis_JH642_substr._AG174 (CP007800)	p__Firmicutes; c__Bacilli; o__Bacillales; f__Planococcaceae; g__Bacillus; Bacillus_subtilis_6051_HGW_uid193706
Bacillus_subtilis_str._AG1839 (CP008698)	p__Firmicutes; c__Bacilli; o__Bacillales; f__Planococcaceae; g__Bacillus; Bacillus_subtilis_6051_HGW_uid193706
Bordetella_bronchiseptica_strain_S798 (AP014582)	p__Proteobacteria; c__Betaproteobacteria; o__Burkholderiales; f__Alcaligenaceae; g__Bordetella; s__Bordetella_bronchiseptica_RB50_uid57613
Borrelia_garinii_SZ (CP007564)	p__Spirochaetes; c__Spirochaetes; o__Spirochaetales; f__Spirochaetaceae; g__Borrelia; Borrelia_garinii_BgVir_uid162165
Campylobacter_sp._1485E (CP009043)	p__Proteobacteria; c__Epsilonproteobacteria; o__Campylobacterales; f__Campylobacteraceae; g__Campylobacter; Campylobacter_03_427_uid226993
Corynebacterium_pseudotuberculosi_strain_48252 (CP008922)	p__Actinobacteria; c__Actinobacteria; o__Actinomycetales; f__Corynebacteriaceae; g__Corynebacterium; Corynebacterium_pseudotuberculosis_267_uid162175
Corynebacterium_pseudotuberculosis_strain_CS_10 (CP008923)	p__Actinobacteria; c__Actinobacteria; o__Actinomycetales; f__Corynebacteriaceae; g__Corynebacterium; Corynebacterium_pseudotuberculosis_267_uid162175
Corynebacterium_pseudotuberculosis_strain_Ft_219 3_67 (CP008924)	p__Actinobacteria; c__Actinobacteria; o__Actinomycetales; f__Corynebacteriaceae; g__Corynebacterium; Corynebacterium_pseudotuberculosis_267_uid162175
Escherichia_coli_O145_H28_str_RM12581 (CP007136)	p__Proteobacteria; c__Gammaproteobacteria; o__Enterobacteriales; f__Enterobacteriaceae; g__Escherichia; s__Escherichia_coli_O157_H7_TW14359_uid59235
Eubacterium_acidaminophilum_DSM_3953 (CP007452)	p__Firmicutes; c__Clostridia; o__Clostridiales; f__Veillonellaceae; g__Acidaminococcus; s__Acidaminococcus_intestini_RyC_MR95_uid74445 **
Mycoplasma_californicum_HAZ160_1 (AP013353)	p__Tenericutes; c__Mollicutes; o__Mycoplasmatales; f__Mycoplasmataceae; g__Mycoplasma; Mycoplasma_agalactiae_uid46679
Mycoplasma_californicum_strain_ST-6 (CP007521)	p__Tenericutes; c__Mollicutes; o__Mycoplasmatales; f__Mycoplasmataceae; g__Mycoplasma; Mycoplasma_agalactiae_uid46679
Neisseria_meningitidis_strain_510612 (CP007524)	p__Proteobacteria; c__Betaproteobacteria; o__Neisseriales; f__Neisseriaceae; g__Neisseria; s__Neisseria_meningitidis_WUE_2594_uid162093
Plautia_stali_symbiont_uid65033 (NC_022546)	p__Proteobacteria; c__Gammaproteobacteria; o__Enterobacteriales; f__Enterobacteriaceae; g__Pantoea; s__Pantoea_At_9b_uid55845
Pseudomonas_aeruginosa_c7447m_uid219358 (NC_022360)	p__Proteobacteria; c__Gammaproteobacteria; o__Pseudomonadales; f__Pseudomonadaceae; g__Pseudomonas; s__Pseudomonas_aeruginosa_PAO1_uid57945
Pseudomonas_aeruginosa_PAO1_VE13_uid225027 (NC_022594)	p__Proteobacteria; c__Gammaproteobacteria; o__Pseudomonadales; f__Pseudomonadaceae; g__Pseudomonas; s__Pseudomonas_aeruginosa_PAO1_uid5794
Pseudomonas_brassicacearum_strain_DF41 (CP007410.1)	p__Proteobacteria; c__Gammaproteobacteria; o__Pseudomonadales; f__Pseudomonadaceae; g__Pseudomonas; Pseudomonas_brassicacearum_NFM421_uid66303
Pseudomonas_chlororaphis_strain_PA23 (CP008696)	p__Proteobacteria; c__Gammaproteobacteria; o__Pseudomonadales; f__Pseudomonadaceae; g__Pseudomonas; Pseudomonas_fluorescens_Pf_5_uid57937
Pseudomonas_stutzeri_strain_28a24 (CP007441)	p__Proteobacteria; c__Gammaproteobacteria; o__Pseudomonadales; f__Pseudomonadaceae; g__Pseudomonas; s__Pseudomonas_stutzeri_CCUG_29243_uid168379
Salmonella_enterica_Enteritidis_strain_Durban (CP007507)	p__Proteobacteria; c__Gammaproteobacteria; o__Enterobacteriales; f__Enterobacteriaceae; g__Salmonella; s__Salmonella_enterica_serovar_Enteritidis_P125109_uid59247
Salmonella_enterica_serovar_Heidelberg_str_CFSAN 002064 (CP005995)	p__Proteobacteria; c__Gammaproteobacteria; o__Enterobacteriales; f__Enterobacteriaceae; g__Salmonella; s__Salmonella_enterica_Serovar_Heidelberg_CFSAN002069_uid212974
Salmonella_enterica_Typhimurium_str._L-3553 (AP014565)	p__Proteobacteria; c__Gammaproteobacteria; o__Enterobacteriales; f__Enterobacteriaceae; g__Salmonella; Salmonella_enterica_serovar_Typhimurium_ST4_74_uid84393
Serratia_plymuthica_strain_V4 (CP007439)	p__Proteobacteria; c__Gammaproteobacteria; o__Enterobacteriales; f__Enterobacteriaceae; g__Serratia; s__Serratia_plymuthica_S13_uid210642
Spirochaeta_L21_RPul_D2_uid231658 (NC_022035)	p__Spirochaetes; c__Spirochaetes; o__Spirochaetales; f__Spirochaetaceae; g__Spirochaeta; s__Spirochaeta_africana_DSM_8902_uid81779
Staphylococcus_aureus_strain_XN108 (CP007447)	p__Firmicutes; c__Bacilli; o__Bacillales; f__Staphylococcaceae; g__Staphylococcus; Staphylococcus_aureus_Z172_uid225604
Staphylococcus_xylosus_strain_HKUOPL8 (CP007208)	p__Firmicutes; c__Bacilli; o__Bacillales; f__Staphylococcaceae; g__Staphylococcus;Staphylococcus_saprophyticus_ATCC_15305_uid58411
Streptococcus_agalactiae_strain_138spar (CP007565)	p__Firmicutes; c__Bacilli; o__Lactobacillales; f__Streptococcaceae; g__Streptococcus; s__Streptococcus_agalactiae_ILRI112_uid208675
Streptococcus_iniae_strain_ISET0901 (CP007586)	p__Firmicutes; c__Bacilli; o__Lactobacillales; f__Streptococcaceae; g__Streptococcus; s__Streptococcus_iniae_SF1_uid206041
Streptococcus_iniae_strain_ISNO (CP007587)	p__Firmicutes; c__Bacilli; o__Lactobacillales; f__Streptococcaceae; g__Streptococcus; s__Streptococcus_iniae_SF1_uid206041
Streptococcus_sp._VT_162 (CP007628)	p__Firmicutes; c__Bacilli; o__Lactobacillales; f__Streptococcaceae; g__Streptococcus;Streptococcus_oralis_Uo5_uid65449
