# Supplementary material for: Using the taxon-specific genes for the taxonomic classification of bacterial genomes
Source: BMC Genomics. 2015 May 20;16(1):396. doi: 10.1186/s12864-015-1542-0 (PMC4438512; doi:10.1186/s12864-015-1542-0)
Supplement: Additional file 5: — Performance of Microtaxi on 17 bacterial genomes for which the complete taxonomic classification is not available. Note: The genomes which are highlighted in bold were selected for the analysis using 16S rRNA sequences and the phylogenetic tree for these cases is provided in Figure 2. [file 12864_2015_1542_MOESM5_ESM.xlsx]

## Sheet: Sheet1
Query Genome (NC_id)	Highest Known Rank	Predicted Taxonomic Classification
alpha_proteobacterium_HIMB5_uid175779 (NC_018643)	c__Alphaproteobacteria	p__Proteobacteria; c__Alphaproteobacteria; o__Rhizobiales; f__Rhodobacteraceae; g_CND; s_CND
alpha_proteobacterium_HIMB59_uid175778 (NC_018644)	c__Alphaproteobacteria	p__Proteobacteria; c__Alphaproteobacteria; o__Rhodobacterales; f__Rhodobacteraceae; g__Octadecabacter; s__Octadecabacter_antarcticus_307_uid54701
bacterium_BT_1_uid184079 (NC_019907)	-	p__Proteobacteria; c__Alphaproteobacteria; o__Rhizobiales; f__Rhizobiaceae; g_CND; s_CND
beta_proteobacterium_CB_uid191340 (NC_020417)	c_Betaproteobacteria	p__Proteobacteria; c__Betaproteobacteria; o__Burkholderiales; f__Burkholderiaceae; g__Polynucleobacter; s__Polynucleobacter_necessarius_asymbioticus_QLW_P1DMWA_1_uid58611
butyrate_producing_bacterium_SM4_1_uid197180 (NC_021024)	o__ Clostridiales	p__Tenericutes; c__Erysipelotrichi; o__Erysipelotrichales; f__Erysipelotrichaceae; g__Clostridium; s__Clostridium_saccharolyticum_WM1_uid51419
butyrate_producing_bacterium_SS3_4_uid197159 (NC_021035)	o__ Clostridiales	p__Firmicutes; c__Clostridia; o__Clostridiales; f__Ruminococcaceae; g__Ruminococcus; s__Ruminococcus_uid197156
butyrate_producing_bacterium_SSC_2_uid197181 (NC_021016)	o__ Clostridiales	p__Firmicutes; c__Clostridia; o__Clostridiales; f__Ruminococcaceae; g__Eubacterium; s__Eubacterium_rectale_ATCC_33656_uid59169
candidate_division_SR1_bacterium_RAAC1_SR1_1_uid230714 (NC_023002)	unclassified	p__Proteobacteria; c__Deltaproteobacteria; o__Desulfovibrionales; f_CND; g_CND; s_CND
candidate_division_WWE3_bacterium_RAAC2_WWE3_1_uid230713 (NC_023001)	unclassified	p__Proteobacteria; c__Alphaproteobacteria; o__Rhizobiales; f_CND; g_CND; s_CND
cyanobacterium_UCYN_A_uid43697 (NC_013771)	o__Chroococcales	p__Cyanobacteria; c__Oscillatoriophycideae; o__Chroococcales; f__Cyanobacteriaceae; g__Cyanothece; s__Cyanothece_PCC_8802_uid59143
delta_proteobacterium_BABL1_uid230716 (NC_023003)	c__Deltaproteobacteria	p__Proteobacteria; c__Deltaproteobacteria; o__DesulfuromoCNDdales; f__Geobacteraceae; g__Geobacter; s__Geobacter_M21_uid59037
gamma_proteobacterium_HdN1_uid51635 (NC_014366)	c__Gammaproteobacteria	p__Proteobacteria; c__Gammaproteobacteria; o__Oceanospirillales; f__Hahellaceae; g__Hahella; s__Hahella_chejuensis_KCTC_2396_uid58483
secondary_endosymbiont_of_Ctenarytaina_eucalypti_uid172737 (NC_018419)	f__Enterobacteriaceae	p__Proteobacteria; c__Gammaproteobacteria; o__Enterobacteriales; f__Enterobacteriaceae; g_CND; s_CND
secondary_endosymbiont_of_Heteropsylla_cubana_Thao2000_uid172738 (NC_018420)	f__Enterobacteriaceae	p__Proteobacteria; c__Gammaproteobacteria; o__Enterobacteriales; f__Enterobacteriaceae; g_CND; s_CND
syncytium_symbiont_of_Diaphorina_citri_uid213384 (NC_021885)	c__Betaproteobacteria	p__Proteobacteria; c__Betaproteobacteria; o_CND; f_CND; g_CND; s_CND
uncultured_Sulfuricurvum_RIFRC_1_uid193658 (NC_020505)	g__Sulfuricurvum	p__Proteobacteria; c__Epsilonproteobacteria; o__Campylobacterales; f__Helicobacteraceae; g__Sulfuricurvum; s__Sulfuricurvum_kujiense_DSM_16994_uid60789
uncultured_Termite_group_1_bacterium_phylotype_Rs_D17_uid5905 (NC_020419)	p__Elusimicrobia	p__Proteobacteria; c__Deltaproteobacteria; o__Syntrophobacterales; f__Desulfobacteraceae; g__Desulfatibacillum; s__Desulfatibacillum_alkenivorans_AK_01_uid58913
