# Supplementary material for: Using the taxon-specific genes for the taxonomic classification of bacterial genomes
Source: BMC Genomics. 2015 May 20;16(1):396. doi: 10.1186/s12864-015-1542-0 (PMC4438512; doi:10.1186/s12864-015-1542-0)
Supplement: Additional file 7: — List of unique members at each taxonomic rank. [file 12864_2015_1542_MOESM7_ESM.xlsx]

## Sheet: Sheet1
Level	Number of Unique Members
Phylum	27
Class	48
Order	99
Family	217
Genus	541
Species	1178
Genomes	2406
